# Supplementary material for: ESCRT-III/Vps4 Controls Heterochromatin-Nuclear Envelope Attachments
Source: Dev Cell. 2020 Apr 6;53(1):27–41.e6. doi: 10.1016/j.devcel.2020.01.028 (PMC7139201; doi:10.1016/j.devcel.2020.01.028)
Supplement: Table S1. List of S. japonicus and S. pombe Strains Used in This Study, Related to STAR Methods [file mmc2.xlsx]

## Sheet: Sheet1
Strains	Source	Identifier
S. japonicus ura4sj-D3 ade6sj-domE h+	Outcross of strain gifted from the Hironori Niki laboratory	Entered into the Oliferenko collection as SOJ88
S. japonicus ura4sj-D3 ade6sj-domE ura4::GFP-atb2 nhp6-mCherry:ura4 ura4sj-D3 ade6sj-domE h+	Oliferenko laboratory, described in Yam et al., 2011	SOJ359
S. japonicus ura4sj-D3 ade6sj-domE ura4::GFP-GST-NLS-GFP pcp1-mCherry:ura4:kanR	Oliferenko laboratory	SOJ2001
S. japonicus ura4sj-D3 ade6sj-domE lem2∆:kanR ura4::GFP-GST-NLS-GFP pcp1-mCherry:ura4:kanR	Oliferenko laboratory	SOJ2003
S. japonicus ura4sj-D3 ade6sj-domE did4∆:kanR	This study	SOJ2251
S. japonicus ura4sj-D3 ade6sj-domE cmp7∆:kanR	This study	SOJ2370
S. japonicus ura4sj-D3 ade6sj-domE lem2-GFP:kanR	This study	SOJ2615
S. japonicus ura4sj-D3 ade6sj-domE did4∆:kanR ura4::GFP-GST-NLS-GFP pcp1-mCherry:ura4:kanR	This study	SOJ2664
S. japonicus ura4sj-D3 ade6sj-domE cmp7∆:kanR ura4::GFP-GST-NLS-GFP pcp1-mCherry:ura4:kanR	This study	SOJ2668
S. japonicus ura4sj-D3 ade6sj-domE cmp7Δ:kanR lem2-GFP:kanR pcp1-mCherry:ura4:kanR	This study	SOJ2748
S. japonicus ura4sj-D3 ade6sj-domE vps24∆:kanR	This study	SOJ2775
S. japonicus ura4sj-D3 ade6sj-domE vps20∆:kanR	This study	SOJ2778
S. japonicus ura4sj-D3 ade6sj-domE vps4∆:kanR	This study	SOJ2782
S. japonicus ura4sj-D3 ade6sj-domE vps4∆:kanR ura4::GFP-GST-NLS-GFP pcp1-mCherry:ura4:kanR	This study	SOJ2788
S. japonicus ura4sj-D3 ade6sj-domE vps24∆:kanR ura4::GFP-GST-NLS-GFP pcp1-mCherry:ura4:kanR	This study	SOJ2791
S. japonicus ura4sj-D3 ade6sj-domE vps4∆:kanR lem2-GFP:kanR	This study	SOJ2824
S. japonicus ura4sj-D3 ade6sj-domE vps24Δ:kanR lem2-GFP:kanR pcp1-mCherry:ura4:kanR	This study	SOJ2841
S. japonicus ura4sj-D3 ade6sj-domE vps4Δ:kanR lem2-GFP:kanR pcp1-mCherry:ura4:kanR	This study	SOJ2842
S. japonicus ura4sj-D3 ade6sj-domE lem2Δ:natR	This study	SOJ2843
S. japonicus ura4sj-D3 ade6sj-domE lem2-GFP:kanR taz1-mCherry:ura4	This study	SOJ2845
S. japonicus ura4sj-D3 ade6sj-domE lem2-GFP:kanR pcp1-mCherry:ura4:kanR	This study	SOJ2863
S. japonicus ura4sj-D3 ade6sj-domE vps4Δ:kanR lem2-GFP:kanR taz1-mCherry:ura4	This study	SOJ2867
S. japonicus ura4sj-D3 ade6sj-domE vps25∆:kanR	This study	SOJ2883
S. japonicus ura4sj-D3 ade6sj-domE vps27∆:kanR	This study	SOJ2885
S. japonicus ura4sj-D3 ade6sj-domE vps28∆:kanR	This study	SOJ2890
S. japonicus ura4sj-D3 ade6sj-domE vps27Δ:kanR lem2-GFP:kanR	This study	SOJ2895
S. japonicus ura4sj-D3 ade6sj-domE vps25Δ:kanR lem2-GFP:kanR	This study	SOJ2896
S. japonicus ura4sj-D3 ade6sj-domE vps28Δ:kanR lem2-GFP:kanR	This study	SOJ2927
S. japonicus ura4sj-D3 ade6sj-domE lem2-GFP:kanR swi6-mCherry:ura4	This study	SOJ2976
S. japonicus ura4sj-D3 ade6sj-domE vps4Δ:kanR lem2-GFP:kanR swi6-mCherry:ura4	This study	SOJ2977
S. japonicus ura4sj-D3 ade6sj-domE vps4-3xHA-GFP:ura4	This study	SOJ2981
S. japonicus ura4sj-D3 ade6sj-domE lem2Δ:natR vps4-3xHA-GFP:ura4	This study	SOJ2982
S. japonicus ura4sj-D3 ade6sj-domE cmp7Δ:kanR vps4-3xHA-GFP:ura4	This study	SOJ2983
S. japonicus ura4sj-D3 ade6sj-domE vps24∆:kanR vps4-3xHA-GFP:ura4	This study	SOJ2984
S. japonicus ura4sj-D3 ade6sj-domE nur1-mCherry:ura4 lem2Δ:natR	This study	SOJ3000
S. japonicus ura4sj-D3 ade6sj-domE vps24-LAP-GFP:kanR	This study	SOJ3018
S. japonicus ura4sj-D3 ade6sj-domE vps25∆:kanR vps4-3xHA-GFP:ura4	This study	SOJ3034
S. japonicus ura4sj-D3 ade6sj-domE vps4-3xHA-GFP:ura4 nup189-mCherry:ura4	This study	SOJ3057
S. japonicus ura4sj-D3 ade6sj-domE vps25Δ:kanR vps24-LAP-GFP:kanR nup189-mCherry:ura4	This study	SOJ3062
S. japonicus ura4sj-D3 ade6sj-domE lem2-GFP:kanR nur1-mCherry:ura4	This study	SOJ3065
S. japonicus ura4sj-D3 ade6sj-domE vps27Δ:kanR vps24-LAP-GFP:ura4	This study	SOJ3079
S. japonicus ura4sj-D3 ade6sj-domE vps27∆:kanR vps4-3xHA-GFP:ura4	This study	SOJ3080
S. japonicus ura4sj-D3 ade6sj-domE vps28∆:kanR vps4-3xHA-GFP:ura4	This study	SOJ3081
S. japonicus ura4sj-D3 ade6sj-domE did4∆:kanR vps4-3xHA-GFP:ura4	This study	SOJ3097
S. japonicus ura4sj-D3 ade6sj-domE did4Δ:kanR vps24-LAP-GFP:ura4	This study	SOJ3099
S. japonicus ura4sj-D3 ade6sj-domE cmp7Δ:kanR vps24-LAP-GFP:ura4	This study	SOJ3132
S. japonicus ura4sj-D3 ade6sj-domE vps25Δ:kanR vps4-3xHA-GFP:ura4 nup189-mCherry:ura4	This study	SOJ3233
S. japonicus ura4sj-D3 ade6sj-domE lem2Δ:natR vps25∆:kanR vps4-3xHA-GFP:ura4 lem2-mCherry:ura4	This study	SOJ3237
S. japonicus ura4sj-D3 ade6sj-domE lem2Δ:natR vps25Δ:kanR vps24-LAP-GFP:ura4 nup189-mCherry:ura4	This study	SOJ3244
S. japonicus ura4sj-D3 ade6sj-domE vps4-3xHA-GFP:ura4 lem2-mCherry:ura4	This study	SOJ3263
S. japonicus ura4sj-D3 ade6sj-domE lem2Δ:natR vps24-LAP-GFP:ura4	This study	SOJ3267
S. japonicus ura4sj-D3 ade6sj-domE vps25Δ:kanR vps24-LAP-GFP:ura4	This study	SOJ3268
S. japonicus ura4sj-D3 ade6sj-domE lem2-GFP:kanR ura4::adh1pro-GST-NLS-mCherry	This study	SOJ3284
S. japonicus ura4sj-D3 ade6sj-domE vps4(E233Q)-3xHA-GFP:kanR lem2-mCherry	This study	SOJ3291
S. japonicus ura4sj-D3 ade6sj-domE vps28Δ:kanR vps24-LAP-GFP:ura4	This study	SOJ3293
S. japonicus ura4sj-D3 ade6sj-domE vps4Δ:kanR vps24-LAP-GFP:ura4	This study	SOJ3294
S. japonicus ura4sj-D3 ade6sj-domE did4Δ:kanR vps4-3xHA-GFP:ura4 lem2-mCherry	This study	SOJ3305
S. japonicus ura4sj-D3 ade6sj-domE vps25∆:kanR ura4::GFP-GST-NLS-GFP pcp1-mCherry:ura4:kanR	This study	SOJ3322
S. japonicus ura4sj-D3 ade6sj-domE vps24Δ:kanR vps4-3xHA-GFP:ura4 lem2-mCherry	This study	SOJ3341
S. japonicus ura4sj-D3 ade6sj-domE lem2Δ:natR vps4Δ:natR ura4::GFP-GST-NLS-GFP pcp1-mCherry:ura4:kanR	This study	SOJ3355
S. japonicus ura4sj-D3 ade6sj-domE vps24Δ:kanR lem2-GFP:kanR swi6-mCherry:ura4	This study	SOJ3444
S. japonicus ura4sj-D3 ade6sj-domE vps4Δ:natR ura4::GFP-atb2 nhp6-mCherry:ura4	This study	SOJ3477
S. japonicus ura4sj-D3 ade6sj-domE vps24Δ:natR ura4::GFP-atb2 nhp6-mCherry:ura4	This study	SOJ3478
S. japonicus ura4sj-D3 ade6sj-domE lem2Δ:natR ura4::GFP-atb2 nhp6-mCherry:ura4	This study	SOJ3481
S. japonicus ura4sj-D3 ade6sj-domE cmp7Δ:kanR lem2-GFP:kanR swi6-mCherry:ura4	This study	SOJ3500
S. japonicus ura4sj-D3 ade6sj-domE cmp7Δ:kanR vps25∆:kanR vps4-3xHA-GFP:ura4 lem2-mCherry:ura4	This study	SOJ3514
S. japonicus ura4sj-D3 ade6sj-domE taz1-GFP:ura4 nup189-mCherry:ura4 pcp1-mCherry:ura4:kanR	This study	SOJ3578
S. japonicus ura4sj-D3 ade6sj-domE vps24∆:hygR did4∆:kanR ura4::GFP-GST-NLS-GFP pcp1-mCherry:ura4:kanR	This study	SOJ3592
S. japonicus ura4sj-D3 ade6sj-domE nur1Δ:hygR	This study	SOJ3596
S. japonicus ura4sj-D3 ade6sj-domE mad2-GFP:ura4 pcp1-mChery:ura4:kanR	This study	SOJ3623
S. japonicus ura4sj-D3 ade6sj-domE mis6-GFP:ura4 nup189-mCherry:ura4 pcp1-mCherry:ura4:kanR	This study	SOJ3638
S. japonicus ura4sj-D3 ade6sj-domE vps4Δ:kanR taz1-GFP:ura4 nup189-mCherry:ura4 pcp1-mCherry:ura4:kanR	This study	SOJ3640
S. japonicus ura4sj-D3 ade6sj-domE vps4Δ:kanR mad2-GFP:ura4 pcp1-mChery:ura4:kanR	This study	SOJ3650
S. japonicus ura4sj-D3 ade6sj-domE vps32∆:hygR ura4::GFP-GST-NLS-GFP pcp1-mCherry:ura4:kanR	This study	SOJ3697
S. japonicus ura4sj-D3 ade6sj-domE vps32Δ:kanR lem2-GFP:kanR pcp1-mCherry:ura4:kanR	This study	SOJ3700
S. japonicus ura4sj-D3 ade6sj-domE vps32Δ:kanR lem2-GFP:kanR swi6-mCherry:ura4	This study	SOJ3701
S. japonicus ura4sj-D3 ade6sj-domE vps4Δ:kanR mis6-GFP:ura4 nup189-mCherry:ura4 pcp1-mCherry:ura4:kanR	This study	SOJ3728
S. japonicus ura4sj-D3 ade6sj-domE cmp7-LAP-mNeonGreen:kanR lem2-mCherry:ura4	This study	SOJ3748
S. japonicus ura4sj-D3 ade6sj-domE nur1Δ:hygR vps4Δ:kanR lem2-GFP:kanR swi6-mCherry:ura4	This study	SOJ3756
S. japonicus ura4sj-D3 ade6sj-domE vps32Δ:hygR vps4-3xHA-GFP:ura4 nup189-mCherry:ura4	This study	SOJ3762
S. japonicus ura4sj-D3 ade6sj-domE nur1Δ:hygR lem2-GFP:kanR swi6-mCherry:ura4	This study	SOJ3764
S. japonicus ura4sj-D3 ade6sj-domE nur1Δ:hygR vps4Δ:kanR	This study	SOJ3765
S. japonicus ura4sj-D3 ade6sj-domE nur1Δ:hygR ura4::GFP-GST-NLS-GFP pcp1-mCherry:ura4:kanR	This study	SOJ3770
S. japonicus ura4sj-D3 ade6sj-domE nur1Δ:hygR vps32Δ:hygR ura4::GFP-GST-NLS-GFP pcp1-mCherry:ura4:kanR	This study	SOJ3774
S. japonicus ura4sj-D3 ade6sj-domE vps4Δ:kanR cmp7-LAP-mNeonGreen:kanR lem2-mCherry:ura4	This study	SOJ3799
S. japonicus ura4sj-D3 ade6sj-domE vps4Δ:kanR nur1-mCherry:ura4 lem2-GFP:kanR	This study	SOJ3800
S. japonicus ura4sj-D3 ade6sj-domE nur1Δ:hygR vps4Δ:kanR ura4::GFP-GST-NLS-GFP pcp1-mCherry:ura4:kanR	This study	SOJ3803
S. japonicus ura4sj-D3 ade6sj-domE nur1Δ:hygR vps25Δ:kanR vps4-3xHA-GFP:ura4 nup189-mCherry	This study	SOJ3812
S. japonicus ura4sj-D3 ade6sj-domE vps25∆:kanR vps4-3xHA-GFP:ura4 lem2-mCherry:ura4	This study	SOJ3940
S. japonicus ura4sj-D3 ade6sj-domE lem2-mCherry-TEV-GBP:ura4 nup189-GFP:ura4 ura4::atb2pro:NLS-GST-mCherry	This study	SOJ3989
S. japonicus ura4sj-D3 ade6sj-domE lem2-mCherry-TEV-GBP:ura4 nup189-GFP:ura4 ura4::atb2pro:NLS-GST-mCherry	This study	SOJ3990
S. japonicus ura4sj-D3 ade6sj-domE nup189-GFP:ura4 lem2-mCherry-TEV-GBP:ura4	This study	SOJ3992
S. japonicus ura4sj-D3 ade6sj-domE lem2-mCherry-TEV-GBP:ura4 nup189-GFP:ura4 ura4::atb2pro:NLS-GST-mCherry	This study	SOJ4001
S. japonicus ura4sj-D3 ade6sj-domE nur1Δ:hygR vps32Δ:hygR	This study	SOJ4092
S. japonicus ura4sj-D3 ade6sj-domE nur1Δ:hygR mis6-GFP nup189-mCherry:ura4 pcp1-mCherry:ura4:kanR	This study	SOJ4097
S. japonicus ura4sj-D3 ade6sj-domE nur1Δ:hygR vps4Δ:kanR mis6-GFP nup189-mCherry:ura4 pcp1-mCherry:ura4:kanR	This study	SOJ4098
S. japonicus ura4sj-D3 ade6sj-domE lem2-Δ136(lumen)-GFP:kanR nur1-mCherry	This study	SOJ4117
S. japonicus ura4sj-D3 ade6sj-domE cmp7Δ:hygR vps4-3xHA-GFP:ura4 lem2-mCherry	This study	SOJ4119
S. japonicus ura4sj-D3 ade6sj-domE vps4ts-I307T-L327S-3xHA-GFP:ura4 lem2-mCherry:ura4 nup189-GFP:ura4 sad1-mNeonGreen:kanR	This study	SOJ4171
S. japonicus ura4sj-D3 ade6sj-domE vps4ts-I307T-L327S-3xHA-GFP:ura4 lem2-mCherry:ura4 nup189-GFP:ura4 sad1-mNeonGreen:kanR	This study	SOJ4172
S. japonicus ura4sj-D3 ade6sj-domE vps4ts-I307T-L327S-3xHA-GFP:ura4 lem2-mCherry:ura4 nup189-GFP:ura4 sad1-mNeonGreen:kanR	This study	SOJ4173
S. japonicus ura4sj-D3 ade6sj-domE nur1Δ:hygR taz1-GFP:ura4 nup189-mCherry:ura4 pcp1-mCherry:ura4:kanR	This study	SOJ4178
S. japonicus ura4sj-D3 ade6sj-domE vps4Δ:kanR lem2-GFP:kanR nup184-mCherry:ura4	This study	SOJ4227
S. japonicus ura4sj-D3 ade6sj-domE vps4Δ:kanR lem2-GFP:kanR nup85-mCherry:ura4	This study	SOJ4252
S. japonicus ura4sj-D3 ade6sj-domE nur1Δ:hygR lem2-GFP:kanR	This study	SOJ4254
S. japonicus ura4sj-D3 ade6sj-domE vps4Δ:kanR nur1Δ:hygR lem2-GFP:kanR	This study	SOJ4255
S. japonicus ura4sj-D3 ade6sj-domE vps4Δ:kanR nur1Δ:hygR taz1-GFP:ura4 nup189-mCherry:ura4 pcp1-mCherry:ura4:kanR	This study	SOJ4288
S. japonicus ura4sj-D3 ade6sj-domE vps4Δ:kanR lem2-mCherry nup189-GFP:ura4 sad1-mneonGreen:kanR	This study	SOJ4332
S. japonicus ura4sj-D3 ade6sj-domE vps24Δ:kanR lem2-mCherry nup189-GFP:ura4 sad1-mneonGreen:kanR	This study	SOJ4340
S. japonicus ura4sj-D3 ade6sj-domE did4Δ:kanR lem2-mCherry nup189-GFP:ura4 sad1-mneonGreen:kanR	This study	SOJ4359
S. japonicus ura4sj-D3 ade6sj-domE vps32Δ:kanR lem2-mCherry nup189-GFP:ura4 sad1-mneonGreen:kanR	This study	SOJ4447
S. japonicus ura4sj-D3 ade6sj-domE cmp7Δ:hygR lem2-mCherry nup189-GFP:ura4 sad1-mneonGreen:kanR	This study	SOJ4450
S. japonicus ura4sj-D3 ade6sj-domE cmp7Δ:kanR vps4ts-I307T-L327S-3xHA-GFP:ura4 lem2-mCherry:ura4 nup189-mCherry:ura4 sad1-mNeonGreen:kanR	This study	SOJ4452
S. japonicus ura4sj-D3 ade6sj-domE lem2-GFP:kanR mCherry-Swi6:hygR	This study	SOJ4516
S. japonicus ura4sj-D3 ade6sj-domE vps4Δ:kanR lem2-GFP:kanR mCherry-Swi6:hygR	This study	SOJ4517
S. pombe lem2-GFP:ura4 pcp1-mCherry:ura4 h-	This study	SO8284
S. pombe vps4Δ:ura4 lem2-GFP:ura4 pcp1-mCherry:ura4	This study	SO8355
Table S1. List of S. japonicus and S. pombe strains used in this study. Related to STAR Methods.
