# Supplementary material for: ESCRT-III/Vps4 Controls Heterochromatin-Nuclear Envelope Attachments
Source: Dev Cell. 2020 Apr 6;53(1):27–41.e6. doi: 10.1016/j.devcel.2020.01.028 (PMC7139201; doi:10.1016/j.devcel.2020.01.028)
Supplement: Table S2. List of Primers Used in This Study, Related to STAR Methods — TF, Thermo Fisher Scientific. IDT, Integrated DNA Technologies, Inc (Coralville, IA, USA). [file mmc3.xlsx]

## Sheet: Sheet1
Sequence, 5' to 3'	Description	Vendor
AATTAACCCTCACTAAAGGG	T3 rev plasmid based knockout deletion genotyping	IDT
GTAATACGACTCACTATAGGGC	T7 fwd plasmid based knockout deletion genotyping	IDT
ACGATCTTTGTAGAAACCA	hygR rev knockout genotyping	IDT
TGGTCTTGACCAACTCTAT	hygR fwd knockout genotyping	IDT
GGCAAATCCTAACCTTTTAT	natR rev knockout genotyping	IDT
TCTTGTTTTCAAGAACTTGTC	natR fwd knockout genotyping	IDT
ATTGCTTTGTTTGCCTCCTGTGGATAACTTGCGCTCTCATGAAACCGTTCATTTCTTCTAAATTTTAATTTTCCTTTTGATGTACCCTAGACATGGAGGCCCAGAATACC	Sj cmp7 HygR cassette knockout fwd	TF
TCAATGAAAGGGGAATCATAGTTAGGAGGTGATTTCATGACTGCATATGCTTGTTCGCATTTGTCTGAGTTTCGAGTTACTTCGAGCGTCCCAAAACCTT	Sj cmp7 HygR cassette knockout rev	TF
TCCCCCGGGCGCTCGTAACTGTCTGTT	Sj cmp7 5'UTR kanR knockout fwd	IDT
cgcggatccTAGGGTACATCAAAAGGAAA	Sj cmp7 5'UTR kanR knockout rev	IDT
tccgggcccTAACTCGAAACTCAGACAAATG	Sj cmp7 3'UTR kanR knockout fwd	IDT
tcccccGGGCAAGAATCGTAACACGC	Sj cmp7 3'UTR kanR knockout rev	IDT
GTTGCGGATAATAAAAGTG	Sj cmp7 knockout genotyping 5' fwd	IDT
AAGGATCCAAACTAAAGATG	Sj cmp7 knockout genotyping ORF rev	IDT
AAGCCAATTTGTTAATTTGT	Sj cmp7 knockout genotyping 3'rev	IDT
ATATTGAGAAGGAATGGAAC	Sj cmp7 knockout genotyping ORF fwd	IDT
ATATGGATCCGAAGCCGAGGAAGAAGA	Sj lem2 5'UTR hygR knockout fwd	IDT
TATATCTAGAGCATCCGAATGTTGTTGGTAGAG	Sj lem2 5'UTR hygR knockout rev	IDT
TTAACTCGAGCCTTCTCCTGATGACTTTTACTAC	Sj lem2 3'UTR hygR knockout fwd	IDT
AATTGGATCCGTGAGGGTTTCGAAACTAT	Sj lem2 3'UTR hygR knockout rev	IDT
CAAGCTTGAGTAGGGAATAA	Sj lem2 knockout genotyping 5' fwd	IDT
TCGGTGAACTCGAATAGTAA	Sj lem2 knockout genotyping ORF rev	IDT
GAGTTGAAACTTTCCAGTGA	Sj lem2 knockout genotyping 3'rev	IDT
ATGGCTACAATAAGAACACG	Sj lem2 knockout genotyping ORF fwd	IDT
TTAATATCAGATTGAGACCTCGTAGGCGTCTACGGTGTTTCGTATTGGATTTATTATAACGGTTACTCTTTTCCTTCAGGACATGGAGGCCCAGAATACC	Sj nur1 HygR cassette knockout fwd	TF
AAAGCCTTGTCTTAATGGGTATACTTTTTCTTCTGATGTTCAAAGCAGTAATGTCATGTTTTTGTTCGTGAATGTCACTTCGAGCGTCCCAAAACCTT	Sj nur1 HygR cassette knockout rev	TF
CAGTAATTTCGCTTTCTGTA	Sj nur1 knockout genotyping 5' fwd	IDT
ACGCATGAGAATGAATACTA	Sj nur1 knockout genotyping ORF rev	IDT
ACTCTTTATTTGCTTGTTCC	Sj nur1 knockout genotyping 3'rev	IDT
GAGTATTATTCTCCACGAAAA	Sj nur1 knockout genotyping ORF fwd	IDT
ATATCCCGGGCAGTTCCTACAATCAGCAAT	Sj vps20 5'UTR kanR knockout fwd	IDT
TATAGGATCCCTGTGATCGTAGCTATAAGC	Sj vps20 5'UTR kanR knockout rev	IDT
AATTGGGCCCTAGGCCAGGTTTAAGATTCA	Sj vps20 3'UTR kanR knockout fwd	IDT
TTAACCCGGGCTTTAGTGGTGGTTTGATA	Sj vps20 3'UTR kanR knockout rev	IDT
CATTGAAATGAAACTCAACC	Sj vps20 knockout genotyping 5' fwd	IDT
ATTGGATATAAGCTGCTCAA	Sj vps20 knockout genotyping ORF rev	IDT
CTTCTAATCATCATCGCACT	Sj vps20 knockout genotyping 3'rev	IDT
ACAACTCATAGCTCAATCCA	Sj vps20 knockout genotyping ORF fwd	IDT
atatcccGGGAATTTCCACGGCGTAATG	Sj vps24 5'UTR kanR knockout fwd	IDT
aattggatccGTTTCTGCGCCAAAAGCGTT	Sj vps24 5'UTR kanR knockout rev	IDT
ttaagggcccCGGAACGTCGAATGAGCGCA	Sj vps24 3'UTR kanR knockout fwd	IDT
attacccGGGCTTCAAAGTCAAACTCGT	Sj vps24 3'UTR kanR knockout rev	IDT
GAAGACATCTATTTTCATTCC	Sj vps24 knockout genotyping 5' fwd	IDT
AACATTGTGAACATCGTTTT	Sj vps24 knockout genotyping ORF rev	IDT
AACCTTAAGTAAGCGAATCT	Sj vps24 knockout genotyping 3'rev	IDT
ATGAGATTGATGAGGAAGAT	Sj vps24 knockout genotyping ORF fwd	IDT
TAATGGATCCATATTGTCGACTTTTCTC	Sj vps25 5'UTR kanR knockout fwd	IDT
TATATAGCGGCCGCGTTTGATAAAGAGCAATCTTT	Sj vps25 5'UTR kanR knockout rev	IDT
AATTGGGCCCGTGATACAGGTCGTGACG	Sj vps25 3'UTR kanR knockout fwd	IDT
TTAAGGATCCCCCCGAACAAATTGC	Sj vps25 3'UTR kanR knockout rev	IDT
ACTCAATGAAAACACTTGGA	Sj vps25 knockout genotyping 5' fwd	IDT
TCCAAGTGTTTTCATTGAGT	Sj vps25 knockout genotyping ORF rev	IDT
AAGGAGAATTGGTTCTTCAA	Sj vps25 knockout genotyping 3'rev	IDT
AGCATGGATATTCTGGAAGT	Sj vps25 knockout genotyping ORF fwd	IDT
ATATCCCGGGATAGGCATTTCGTC	Sj vps27 5'UTR kanR knockout fwd	IDT
TATAGGATCCGAACAAAAGAACAATTGTCG	Sj vps27 5'UTR kanR knockout rev	IDT
AATTGGGCCCAACCACGACTTCTTCAATC	Sj vps27 3'UTR kanR knockout fwd	IDT
TTAACCCGGGAGCAGTCTATCAACA	Sj vps27 3'UTR kanR knockout rev	IDT
AACTCGACTACAGTCTTAC	Sj vps27 knockout genotyping 5' fwd	IDT
CAATGTTTCTGAAGTTGCAC	Sj vps27 knockout genotyping ORF rev	IDT
GCCAGTATTGAATTGGATTG	Sj vps27 knockout genotyping 3'rev	IDT
CGCCATTGAAAACCTATACT	Sj vps27 knockout genotyping ORF fwd	IDT
TATACCCGGGAAAATAGACGCGTTTA	Sj vps28 5'UTR kanR knockout fwd	IDT
ATATGGATCCTAGATGTTGCTTACTTGA	Sj vps28 5'UTR kanR knockout rev	IDT
AATTGGGCCCGAGCAGATATATATTTCCAATTG	Sj vps28 3'UTR kanR knockout fwd	IDT
TTAACCCGGGTGCCAGCATATTTATC	Sj vps28 3'UTR kanR knockout rev	IDT
CGAAAGTCTTGGCAGAAG	Sj vps28 knockout genotyping 5' fwd	IDT
GACACTCAAATCCTCGTTTA	Sj vps28 knockout genotyping ORF rev	IDT
TGCTATTTGTATTTTACGATTCT	Sj vps28 knockout genotyping 3'rev	IDT
GAGCTGCTCTCGTTCAAT	Sj vps28 knockout genotyping ORF fwd	IDT
AGCTATATTGACTGCTTTGCATCCACATTTTACGACCTTTAAGAAACTCTACATTGCTTTTAGTACGTTTAAACACCGACATGGAGGCCCAGAATACC	Sj vps32 HygR cassette knockout fwd	TF
AATTTCATAGCTTTAACGTGTAATTCATGATTAAAAGAGTCGGAAAAGAAGGAATATGAGCGCTCATTCTTGCATAAACCTTCGAGCGTCCCAAAACCTT	Sj vps32 HygR cassette knockout rev	TF
GTTTCTTTTATCGTTGTCTG	Sj vps32 knockout genotyping 5' fwd	IDT
AAACTGTTGCACAAACTTAC	Sj vps32 knockout genotyping ORF rev	IDT
ATGCTGTTTTTCCTTACTTC	Sj vps32 knockout genotyping 3'rev	IDT
GTGGAATTGGACAACAAG	Sj vps32 knockout genotyping ORF fwd	IDT
atatcccGGGAAATAGACGTACTCCAGGC	Sj vps4 5'UTR kanR knockout fwd	IDT
ttaaggatccGTCCTGTTTAAGAAGTGGTTGAAATC	Sj vps4 5'UTR kanR knockout rev	IDT
tatagggcccACGAGGAAAAACAGCGATATCC	Sj vps4 3'UTR kanR knockout fwd	IDT
aattcccGGGCGTTTTGTGTCGATTTTACA	Sj vps4 3'UTR kanR knockout rev	IDT
AATAGAAACACGAACGGATT	Sj vps4 knockout genotyping 5' fwd	IDT
TGCATTAGTAAGACAAATTTCA	Sj vps4 knockout genotyping ORF rev	IDT
GTTTGTTATTTCCGTCCTTC	Sj vps4 knockout genotyping 3'rev	IDT
AAAGCCGACACTTAATCAAT	Sj vps4 knockout genotyping ORF fwd	IDT
GGGAAAAAGCAATCTATAGTTTCGAAACCCGGGTGAAGACTCGTTACGACCATTG	Sj lem2 5'UTR-ORF fwd C-term tagging	IDT
GCTCTAGAACTAGTGGATCCCCCCTAATTCACCTGTGTTTCATTAAGTGTGTTAACG	Sj lem2 5'UTR-ORF rev C-term tagging	IDT
CTTGATATCGAATTCCTGCAGCCCTTTTTTCCTTCTCCTGATGACTTTTACTACATG	Sj lem2 3'UTR fwd C-term tagging	IDT
CAATGGTCGTAACGAGTCTTCACCCGGGTTTCGAAACTATAGATTGCTTTTTCCC	Sj lem2 3'UTR rev C-term tagging	IDT
GGTGGTCCCGGTGGTCATAT	GFP minus ATG fwd C-term tagging	IDT
TTACCCTTTGTATAGTTCATCCATGC	GFP plus STOP fwd C-term tagging	IDT
ATATCCCGGGCCTATGTGCATTCCT	Sj lem2 5'region C-term mCherry tagging fwd	IDT
TATAGGATCCATTCACCTGTGTTTCATTAAGTG	Sj lem2 5'region C-term mCherry tagging rev	IDT
TTAAGGGCCCTTTTTTCCTTCTCCTGATGACT	Sj lem2 3'region C-term mCherry tagging fwd	IDT
AATTCCCGGGTTTCGAAACTATAGATTG	Sj lem2 3'region C-term mCherry tagging rev	IDT
ATATCTCGAGCTTGTACAGCTCGTCCATG	Sj lem2-mCherry rev	IDT
ATATCTCGAGGAGAACCTATACTTCCAGGGAATGGCCGATGTGCAGCT	GBP TEV target sequence fwd	IDT
TATAGAATTCTTATGAGGAGACGGTGACCTG	GBP rev	IDT
TGTACAATTGTGAGCGCAATTGATTAAAATCAAGATCTTTCCAATCCAT	Sj lem2-hehΔ n-term frag gibson rev	IDT
AAGGGCGACACGGAAATGTT	pJK210 lem2 truncation gibson fwd	IDT
CAATTGCGCTCACAATTGTACA	Sj lem2-hehΔ c-term frag gibson fwd	IDT
AACATTTCCGTGTCGCCCTT	pJK210 lem2 truncation gibson rev	IDT
ATACCCGGGTTCCGCAAAGCTTGT	Sj mad2 5'region C-term GFP tagging fwd	IDT
TATGGATCCGTTCATTCGGTAGGCGACT	Sj mad2 5'region C-term GFP tagging rev	IDT
ATATGGGCCCTGATACCCACTCTTGTAATGAG	Sj mad2 3'region C-term GFP tagging fwd	IDT
TATACCCGGGCAGACGTGTTCGCT	Sj mad2 3'region C-term GFP tagging rev	IDT
ATATCCCGGGTTATTCACCGTTCTTC	Sj nup184 5'region C-term mCherry tagging fwd	IDT
TATAGGATCCCCGCTCCAAATACGCTTT	Sj nup184 5'region C-term mCherry tagging rev	IDT
AATTGGGCCCTATACCTGATTGCCAATGC	Sj nup184 3'region C-term mCherry tagging fwd	IDT
TTAACCCGGGCTCAATTTCACTCTGAACGA	Sj nup184 3'region C-term mCherry tagging rev	IDT
ATATCCCGGGCTCTTGGTTCCAGCC	Sj nur1 5'region C-term mCherry tagging fwd	IDT
TATAGGATCCAAGCTCGCGAGGGCCTTC	Sj nur1 5'region C-term mCherry tagging rev	IDT
AATTGGGCCCGACATTCACGAACAAAAACAT	Sj nur1 3'region C-term mCherry tagging fwd	IDT
TTAACCCGGGTATTTAGTAGCAACTCAA	Sj nur1 3'region C-term mCherry tagging rev	IDT
TATACCCGGGAGTCCACTCGCAAATCAAA	Sj swi6 5'region C-term mCherry/GFP tagging fwd	IDT
ATATGGATCCATCACTGACGAGGTCGT	Sj swi6 5'region C-term mCherry/GFP tagging rev	IDT
AATTGGGCCCTCGGCTTTGTAACCAACC	Sj swi6 3'region C-term mCherry/GFP tagging fwd	IDT
TTAACCCGGGAGGAGGACTAGAGTAT	Sj swi6 3'region C-term mCherry/GFP tagging rev	IDT
CAAAATCTCGTTGCTGGGAAATG	Sj atb2 promoter to drive GST-NLS-mCherry fwd	IDT
TTGAATTGCCCCGACGTATTTTTTTG	Sj atb2 promoter to drive GST-NLS-mCherry rev	IDT
CAAAAAAATACGTCGGGGCAATTCAAATGCCGAAGAAAAAACGTAAAGTAGT	inserting atb2 pro into GST-NLS-mCherry plasmid rev	IDT
CATTTCCCAGCAACGAGATTTTGTCGATACCGTCGACCTCGAGG	inserting atb2 pro into GST-NLS-mCherry plasmid fwd	IDT
ATTTTTATTGATCAAATTGACTCGCTTTGT	Sj vps4 E233Q fwd	IDT
ACAAAGCGAGTCAATTTGATCAATAAAAAT	Sj vps4 E233Q rev	IDT
caaagACAttcaaacttaatgttggaaatattccttcagagcttacgaatgaagactataaagagTCAgcaa	Sj Vps4_TS_fw	Sigma
ttgcTGActctttatagtcttcattcgtaagctctgaaggaatatttccaacattaagtttgaaTGTctttg	Sj Vps4_TS_rev	Sigma
CGGAATTCCACTCAATTGCTAAATTGCGACA	Sj Cmp7_E3_fw_EcoRI	Sigma
CGCTCGAGttatgattgcattgccggttcta	Sj Cmp7_rev_XhoI	Sigma
ggCTCGAGttaCTTGTCGTCGTCGTCCTTGTAGTCCTTGTCGTCGTCGTCCTTGTAGTCCTTGTCGTCGTCGTCCTTGTAGTCtgattgcattgccggttcta	Sj Cmp7_3xFLAG_rev_XhoI	Sigma
CCCTGGGATCCATGGGCATGTTTGATTGGATTTTCGGG	Sj Did4_BamHI_fw	Sigma
GATGCGGCCGCTCGAGCTACCGAATATGGGCTA	SjDid4_NotI_rev	Sigma
TGGGATCCatggattggaaagatcttgatttta	Sj Lem2_jap_cterm_fw_BamHi	Sigma
CGCTCGAGctaattcacctgtgtttcattaa	Sj Lem2_jap_rev_XhoI	Sigma
CTGGGATCCatggcatctgtagattttc	Sj Vps4_fw_BamHi	Sigma
TTctcgagTTAGGTGGCGACCGGGC	3HA_rev_XhoI	Sigma
aggaatttggcgctgaaggaGGATCCCCCGGGCGCATCTTT	Sj vps4_3ha_fw	Sigma
AAAGATGCGCCCGGGGGATCCtccttcagcgccaaattcct	Sj vps4_3ha_rev	Sigma
TGggatccatgtcttcatttttcagatggtttgg	Sj Vps32_Fw_BamHI	Sigma
aacttcaagcagagttttcgatgGAACAAAAGCTAATCTCCGAGG	Sj Vps32_myc_fw	Sigma
CCTCGGAGATTAGCTTTTGTTCcatcgaaaactctgcttgaagtt	Sj Vps32_myc_rev	Sigma
GAgtcgacTTAcatcgaaaactctgcttgaagttt	Sj Vps32_rev_SalI	Sigma
GAgtcgacTTACAAATCTTCTTCAGAAATCAACTTTTG	Cmyc_rev_Sali	Sigma
tgccattcgtcgtcgtttcgag	Ssj Vps4_TS_seq	Sigma
CTACCTTTTTGACCGCTGGA	Sj Tel1 1 fwd ChIP	IDT
AGCCTGACAGTGATCCCAAG	Sj Tel1 2 fwd ChIP	IDT
GACGGATGCAGCTCCAGTAT	Sj Tel1 3 fwd ChIP	IDT
AGGTGTTTGTCAGCGTTGTG	Sj Tel1 4 fwd ChIP	IDT
ATCGGAAGTGCCTTGGAGTA	Sj Tel1 5 fwd ChIP	IDT
CGTACGTTCGGTTGTACACG	Sj Tel1 6 fwd ChIP	IDT
ACGCTTAAACTCGGCTACCA	Sj Tel1 7 fwd ChIP	IDT
TTGTGCTACGACCAACAAGC	Sj Tel1 8 fwd ChIP	IDT
TATCGGTGTGCTGTGATGGT	Sj Tel1 9 fwd ChIP	IDT
CCCGCTTCCTAGTTTTCTCC	Sj Tel1 10 fwd ChIP	IDT
GACGGGTCTTTGGAAATTGA	Sj Tel1 11 fwd n ChIP	IDT
CCGAGATAGCCCACGTAGAA	Sj Tel1 1 rev ChIP	IDT
GATGGAAGCGAAACTCTGGA	Sj Tel1 2 rev ChIP	IDT
CTTGGCAAGTTGCTGATGAA	Sj Tel1 3 rev ChIP	IDT
CCGATGTATTCGCAGAGCTT	Sj Tel1 4 rev ChIP	IDT
GCTTTGCCCATCATGATTTC	Sj Tel1 5 rev ChIP	IDT
AAGAGCGTACCCCTCATCAA	Sj Tel1 6 rev ChIP	IDT
CCTGCCTGCTCGTCTAATTC	Sj Tel1 7 rev ChIP	IDT
AGGATCGCGTGACCATATCT	Sj Tel1 8 rev ChIP	IDT
CGGAAGAAGCAGAGTGGAAG	Sj Tel1 9 rev ChIP	IDT
GTTCATAGGCGTCGATGGTT	Sj Tel1 10 rev ChIP	IDT
GTGTCCCAGCAATCTTGGTC	Sj Tel1 11 rev n ChIP	IDT
CTTGGGCTCGTATCCGTAAG	Sj Cen1 1 fwd ChIP	IDT
CAGTAAAGTCCCCGACTGGA	Sj Cen1 2 fwd ChIP	IDT
TTGGTGTGTGAGCATCAGGT	Sj Cen1 3 fwd ChIP	IDT
GCCAAAGGTTGCAGCATAAC	Sj Cen1 4 fwd ChIP	IDT
ATTGGATCACCGAGTGGAAG	Sj Cen1 5 fwd ChIP	IDT
TTGACAAGCATTCCAGGTTG	Sj Cen1 7 fwd ChIP	IDT
CACCGACAAGGACATGCTAA	Sj Cen1 8 fwd ChIP	IDT
CATCTTTCCACCCACAAACC	Sj Cen1 1 rev ChIP	IDT
CCGCTTCCTTGTAGTTCGTC	Sj Cen1 2 rev ChIP	IDT
CGCAGTCTCCCGAACATACT	Sj Cen1 3 rev ChIP	IDT
CTTGTGCCGTACAAAAGCAA	Sj Cen1 4 rev ChIP	IDT
AATGCGGGTACTTTCCCTTT	Sj Cen1 5 rev ChIP	IDT
CGCTAGCAAGGGCTACAATC	Sj Cen1 7 rev ChIP	IDT
CGAAGTTCGAACCAGGAGAG	Sj Cen1 8 rev ChIP	IDT
ATACGCGAAACACCACCTTC	Sj Cen1 10 fwd ChIP	IDT
GCAATCATCCATGCAGTCAC	Sj Cen1 12 fwd ChIP	IDT
GCAACACTGGGAGAGATTCC	Sj Cen1 13 fwd ChIP	IDT
ACGTCGCTCAAGGTTTCAAT	Sj Cen1 14 fwd ChIP	IDT
TAAATCGGGTGAACGGAAAG	Sj Cen1 15 fwd ChIP	IDT
TTCGGCTTCTCTCGGTTAGA	Sj Cen1 16 fwd ChIP	IDT
TCCAATCCTCGGTCAACTTC	Sj Cen1 10 rev ChIP	IDT
CTGCCACTGGGTTGTCTCTT	Sj Cen1 12 rev ChIP	IDT
AAGGAGCTGCACTACGAAGC	Sj Cen1 13 rev ChIP	IDT
CGACATTGGCTAATCCCTGT	Sj Cen1 14 rev ChIP	IDT
GAACTGCCCGATGGAGAATA	Sj Cen1 15 rev ChIP	IDT
CTTCAAACGGTGTCAGAGCA	Sj Cen1 17 rev ChIP	IDT
AGGACCTGTACGGCAACATC	Sj act1 1 fwd ChIP	IDT
GAGCACGGTATTGTCACGAA	Sj act1 2 fwd ChIP	IDT
TTTGTTGGAAGGTGGAGAGG	Sj act1 1 rev	IDT
GCCTGGATGGAGACGTAGAA	Sj act1 2 rev	IDT
ATATCCCGGGATGGACAATTGGGAGGACC	Sp lem2 5'region for C-term tagging fwd	IDT
TATAGGATCCTTCACGTAAAGGGGAAGTTG	Sp lem2 5'region for C-term tagging rev	IDT
TTAAGGGCCCTGATTCTCGACTGTATTTCTAG	Sp lem2 3'region for C-term tagging fwd	IDT
AATTCTCGAGCGACACTATGGATGCCTATT	Sp lem2 3'region for C-term tagging rev	IDT
ATATCCCGGGTCACAACTCCAATGAAA	Sp vps4 5'UTR for knockout fwd	IDT
TATAGGATCCCACAGAAGCCAAATATCAAATTAA	Sp vps4 5'UTR for knockout rev	IDT
AATTGGGCCCGATAAAGGAGCTATTTTCGCTT	Sp vps4 3'UTR for knockout fwd	IDT
TTAACCCGGGTTCAGATGGAAAGAACA	Sp vps4 3'UTR for knockout rev	IDT
GACAAACATAATTGACTTCG	Sp vps4 knockout genotyping 5' fwd	IDT
TTGTAAGCATCAGGATATTG	Sp vps4 knockout genotyping ORF rev	IDT
GGCGATAACAATAAGAAAGT	Sp vps4 knockout genotyping 3'rev	IDT
ATCCTGAAGACATTATGGAA	Sp vps4 knockout genotyping ORF fwd	IDT
Table S2. List of primers used in this study. Related to STAR Methods. TF, Thermo Fisher Scientific. IDT, Integrated DNA Technologies, Inc.
